# Supplementary material for: GABRP promotes CD44s-mediated gemcitabine resistance in pancreatic cancer
Source: PeerJ. 2022 Jul 11;10:e12728. doi: 10.7717/peerj.12728 (PMC9281597; doi:10.7717/peerj.12728)
Supplement: Supplemental Information 2 [file peerj-10-12728-s002.txt]

Experiment: 060319-96well-cc Selected Filter: SYBR Green I / HRM Dye (465-510)
Include	Color	Pos	Name	Cp	Concentration	Standard	Status
True	255	A1	Sample 1	16.84		0
True	255	A2	Sample 2	16.66		0
True	255	A3	Sample 3	17.44		0
True	255	A4	Sample 4	15.97		0
True	255	A5	Sample 5	16.35		0
True	255	A6	Sample 6	15.96		0
True	255	A7	Sample 7	17.77		0
True	255	A8	Sample 8	17.66		0
True	255	A9	Sample 9	17.53		0
True	255	A10	Sample 10	18.53		0
True	255	A11	Sample 11	17.88		0
True	255	A12	Sample 12	16.84		0
True	255	B1	Sample 13	17.80		0
True	255	B2	Sample 14	17.97		0
True	255	B3	Sample 15	18.31		0
True	255	B4	Sample 16	18.50		0
True	255	B5	Sample 17	18.60		0
True	255	B6	Sample 18	17.98		0
True	255	B7	Sample 19	20.54		0
True	255	B8	Sample 20	20.68		0
True	255	B9	Sample 21	20.61		0
True	255	B10	Sample 22	20.61		0
True	255	B11	Sample 23	20.44		0
True	255	B12	Sample 24	19.95		0
True	255	C1	Sample 25	15.60		0
True	255	C2	Sample 26	15.77		0
True	255	C3	Sample 27	15.81		0
True	255	C4	Sample 28	23.44		0
True	255	C5	Sample 29	23.40		0
True	255	C6	Sample 30	22.66		0
True	255	C7	Sample 31	24.58		0
True	255	C8	Sample 32	24.72		0
True	255	C9	Sample 33	24.48		0
True	255	C10	Sample 34	18.79		0
True	255	C11	Sample 35	17.97		0
True	255	C12	Sample 36	17.87		0
True	255	D1	Sample 37	15.36		0
True	255	D2	Sample 38	15.36		0
True	255	D3	Sample 39	15.26		0
True	255	D4	Sample 40	24.99		0
True	255	D5	Sample 41	26.40		0
True	255	D6	Sample 42	25.65		0
True	255	D7	Sample 43	26.41		0
True	255	D8	Sample 44	26.74		0
True	255	D9	Sample 45	27.45		0
True	255	D10	Sample 46	18.80		0
True	255	D11	Sample 47	19.63		0
True	255	D12	Sample 48	19.51		0
True	255	E1	Sample 49	11.55		0
True	255	E2	Sample 50	11.47		0
True	255	E3	Sample 51	12.50		0
True	255	E4	Sample 52	12.81		0
True	255	E5	Sample 53	21.89		0
True	255	E6	Sample 54	18.54		0
True	255	E7	Sample 55	21.96		0
True	255	E8	Sample 56	10.94		0
True	255	E9	Sample 57	10.79		0
True	255	E10	Sample 58	16.91		0
True	255	E11	Sample 59	17.36		0
True	255	E12	Sample 60	16.82		0
True	255	F1	Sample 61	11.60		0
True	255	F2	Sample 62	11.34		0
True	255	F3	Sample 63	12.63		0
True	255	F4	Sample 64	12.92		0
True	255	F5	Sample 65	22.60		0
True	255	F6	Sample 66	22.69		0
True	255	F7	Sample 67	22.70		0
True	255	F8	Sample 68	11.78		0
True	255	F9	Sample 69	12.39		0
True	255	F10	Sample 70	19.46		0
True	255	F11	Sample 71	19.41		0
True	255	F12	Sample 72	19.30		0
True	255	G1	Sample 73	10.89		0
True	255	G2	Sample 74	10.31		0
True	255	G3	Sample 75	12.49		0
True	255	G4	Sample 76	12.88		0
True	255	G5	Sample 77	22.76		0
True	255	G6	Sample 78	23.18		0
True	255	G7	Sample 79	22.29		0
True	255	G8	Sample 80	12.22		0
True	255	G9	Sample 81	11.55		0
True	255	G10	Sample 82	16.93		0
True	255	G11	Sample 83	17.36		0
True	255	G12	Sample 84	17.47		0
True	255	H1	Sample 85	11.35		0
True	255	H2	Sample 86	10.48		0
True	255	H3	Sample 87	14.92		0
True	255	H4	Sample 88	12.70		0
True	255	H5	Sample 89	22.67		0
True	255	H6	Sample 90	23.52		0
True	255	H7	Sample 91	20.72		0
True	65280	H8	Sample 92			0
True	65280	H9	Sample 93			0
True	255	H10	Sample 94	18.35		0
True	255	H11	Sample 95	17.63		0
True	255	H12	Sample 96	17.47		0
